# Supplementary material for: A Bayesian evolutionary model towards understanding wildlife contribution to F4-family Mycobacterium bovis transmission in the South-West of France
Source: Vet Res. 2022 Apr 2;53:28. doi: 10.1186/s13567-022-01044-x (PMC8976416; doi:10.1186/s13567-022-01044-x)
Supplement: Supplementary file 6 — Additional file 6: List of sample names, host-species and their accession numbers. [file 13567_2022_1044_MOESM6_ESM.xlsx]

## Sheet: ENA_project_PRJE45853_accession
isolate	sample_ID	collection date	host	Sample_1	Sample_2	Experiment	Accession
02-04786-01	02-04786-01	2002-04-29	Bos taurus	ERS6621912	SAMEA8939070	ERX5776478	ERR6139636
04-04402-00	04-04402-00	2004-08-25	Bos taurus	ERS6621913	SAMEA8939071	ERX5776479	ERR6139637
05-03670-00	05-03670-00	2005-08-01	Bos taurus	ERS6621914	SAMEA8939072	ERX5776480	ERR6139638
05-03671-00	05-03671-00	2005-08-01	Bos taurus	ERS6621915	SAMEA8939073	ERX5776481	ERR6139639
05-03691-00	05-03691-00	2005-07-21	Bos taurus	ERS6621916	SAMEA8939074	ERX5776482	ERR6139640
05-03911-00	05-03911-00	2005-08-01	Bos taurus	ERS6621917	SAMEA8939075	ERX5776483	ERR6139641
05-03924-00	05-03924-00	2005-08-10	Bos taurus	ERS6621918	SAMEA8939076	ERX5776484	ERR6139642
05-04281-00	05-04281-00	2005-09-07	Bos taurus	ERS6621919	SAMEA8939077	ERX5776485	ERR6139643
05-04282-00	05-04282-00	2005-09-07	Bos taurus	ERS6621920	SAMEA8939078	ERX5776487	ERR6139645
05-04338-00	05-04338-00	2005-10-18	Bos taurus	ERS6621921	SAMEA8939079	ERX5776519	ERR6139677
05-04339-00	05-04339-00	2005-10-18	Bos taurus	ERS6621922	SAMEA8939080	ERX5776520	ERR6139678
05-04382-00	05-04382-00	2005-09-29	Bos taurus	ERS6621923	SAMEA8939081	ERX5776620	ERR6139778
06-00824-00	06-00824-00	2005-12-27	Bos taurus	ERS6621924	SAMEA8939082	ERX5776676	ERR6139834
06-00969-00	06-00969-00	2005-11-30	Bos taurus	ERS6621925	SAMEA8939083	ERX5776703	ERR6139861
06-01272-00	06-01272-00	2005-12-27	Bos taurus	ERS6621926	SAMEA8939084	ERX5776823	ERR6139981
06-01956-00	06-01956-00	2006-02-13	Bos taurus	ERS6621927	SAMEA8939085	ERX5776935	ERR6140093
06-01971-00	06-01971-00	2006-07-03	Bos taurus	ERS6621928	SAMEA8939086	ERX5776977	ERR6140135
07-00944-00	07-00944-00	2007-03-13	Bos taurus	ERS6621929	SAMEA8939087	ERX5777084	ERR6140242
07-00945-00	07-00945-00	2007-02-26	Bos taurus	ERS6621930	SAMEA8939088	ERX5777193	ERR6140351
07-00946-00	07-00946-00	2007-02-26	Bos taurus	ERS6621931	SAMEA8939089	ERX5777308	ERR6140466
07-01009-00	07-01009-00	2007-04-09	Bos taurus	ERS6621932	SAMEA8939090	ERX5777493	ERR6140651
07-01119-00	07-01119-00	2007-05-03	Bos taurus	ERS6621933	SAMEA8939091	ERX5777496	ERR6140654
07-01224-00	07-01224-00	2007-05-03	Bos taurus	ERS6621934	SAMEA8939092	ERX5777498	ERR6140656
07-01227-00	07-01227-00	2007-05-10	Bos taurus	ERS6621935	SAMEA8939093	ERX5777501	ERR6140659
07-01247-00	07-01247-00	2007-04-17	Bos taurus	ERS6621936	SAMEA8939094	ERX5777503	ERR6140661
07-01248-00	07-01248-00	2007-06-05	Bos taurus	ERS6621937	SAMEA8939095	ERX5777505	ERR6140663
07-01312-00	07-01312-00	2007-05-03	Bos taurus	ERS6621938	SAMEA8939096	ERX5777509	ERR6140667
07-02468-00	07-02468-00	2007-08-14	Bos taurus	ERS6621939	SAMEA8939097	ERX5777510	ERR6140668
07-02737-00	07-02737-00	2007-08-03	Bos taurus	ERS6621940	SAMEA8939098	ERX5777511	ERR6140669
08-00167-00	08-00167-00	2007-12-05	Bos taurus	ERS6621941	SAMEA8939099	ERX5777512	ERR6140670
08-00874-00	08-00874-00	2008-03-20	Bos taurus	ERS6621942	SAMEA8939100	ERX5777513	ERR6140671
08-00875-00	08-00875-00	2008-02-10	Bos taurus	ERS6621943	SAMEA8939101	ERX5777514	ERR6140672
08-01008-00	08-01008-00	2008-02-16	Bos taurus	ERS6621944	SAMEA8939102	ERX5777602	ERR6140760
08-01182-00	08-01182-00	2008-05-05	Bos taurus	ERS6621945	SAMEA8939103	ERX5777604	ERR6140762
08-02444-00	08-02444-00	2008-07-15	Bos taurus	ERS6621946	SAMEA8939104	ERX5777605	ERR6140763
08-02595-00	08-02595-00	2008-07-31	Bos taurus	ERS6621947	SAMEA8939105	ERX5777614	ERR6140772
08-02978-00	08-02978-00	2008-11-22	Bos taurus	ERS6621948	SAMEA8939106	ERX5777615	ERR6140773
09-00368-00	09-00368-00	2009-01-07	Bos taurus	ERS6621949	SAMEA8939107	ERX5777616	ERR6140774
09-00432-00	09-00432-00	2009-01-07	Bos taurus	ERS6621950	SAMEA8939108	ERX5777617	ERR6140775
09-00624-00	09-00624-00	2009-01-07	Bos taurus	ERS6621951	SAMEA8939109	ERX5777618	ERR6140776
10-00901-00	10Z004552	2010-02-17	Bos taurus	ERS6621952	SAMEA8939110	ERX5777619	ERR6140777
D-10-01613	10Z007578	2010-07-13	Bos taurus	ERS6621953	SAMEA8939111	ERX5777647	ERR6140805
D-10-02468	10Z015065	2010-10-20	Bos taurus	ERS6621954	SAMEA8939112	ERX5777648	ERR6140806
D-10-02469	10Z015066	2010-10-20	Bos taurus	ERS6621955	SAMEA8939113	ERX5777649	ERR6140807
D-11-01528	11Z003023	2011-02-09	Bos taurus	ERS6621956	SAMEA8939114	ERX5777651	ERR6140809
D-11-01693	11Z003260	2011-04-12	Bos taurus	ERS6621957	SAMEA8939115	ERX5777652	ERR6140810
D-11-02002	11Z003748	2011-05-25	Bos taurus	ERS6621958	SAMEA8939116	ERX5777653	ERR6140811
D-11-02196	11Z004019	2011-05-25	Bos taurus	ERS6621959	SAMEA8939117	ERX5777654	ERR6140812
D-11-02206	11Z004023	2011-06-27	Bos taurus	ERS6621960	SAMEA8939118	ERX5777655	ERR6140813
D-11-02349	11Z004190	2011-05-25	Bos taurus	ERS6621961	SAMEA8939119	ERX5777656	ERR6140814
D-11-02350	11Z004191	2011-05-25	Bos taurus	ERS6621962	SAMEA8939120	ERX5777657	ERR6140815
D-11-03321	11Z006232	2011-09-28	Bos taurus	ERS6621963	SAMEA8939121	ERX5777658	ERR6140816
D-11-03464	11Z006414	2011-09-28	Bos taurus	ERS6621964	SAMEA8939122	ERX5777659	ERR6140817
D-12-01895	12Z004357	2012-01-16	Bos taurus	ERS6621965	SAMEA8939123	ERX5777660	ERR6140818
D-12-02499	12Z005361	2012-04-29	Bos taurus	ERS6621966	SAMEA8939124	ERX5777661	ERR6140819
D-13-00259	13Z000481	2012-12-11	Bos taurus	ERS6621967	SAMEA8939125	ERX5777663	ERR6140821
D-13-01058	13Z001986	2013-02-19	Bos taurus	ERS6621968	SAMEA8939126	ERX5777665	ERR6140823
D-13-01356	13Z002332	2013-04-02	Bos taurus	ERS6621969	SAMEA8939127	ERX5777667	ERR6140825
D-13-01617	13Z002809	2013-04-09	Bos taurus	ERS6621970	SAMEA8939128	ERX5779151	ERR6142309
D-13-01794	13Z003041	2013-06-06	Meles meles	ERS6621971	SAMEA8939129	ERX5779152	ERR6142310
D-13-02653	13Z004716	2013-08-14	Bos taurus	ERS6621972	SAMEA8939130	ERX5779171	ERR6142329
D-13-03505	13Z008676	2013-10-02	Bos taurus	ERS6621973	SAMEA8939131	ERX5780683	ERR6143841
D-14-00031	14Z000030	2013-11-21	Bos taurus	ERS6621974	SAMEA8939132	ERX5780684	ERR6143842
D-14-01095	14Z003370	2014-02-10	Bos taurus	ERS6621975	SAMEA8939133	ERX5780693	ERR6143851
D-14-01418	14Z003763	2014-02-24	Bos taurus	ERS6621976	SAMEA8939134	ERX5780694	ERR6143852
D-14-01599	14Z004112	2014-03-19	Bos taurus	ERS6621977	SAMEA8939135	ERX5781312	ERR6144470
D-14-01601	14Z004114	2014-03-18	Bos taurus	ERS6621978	SAMEA8939136	ERX5781313	ERR6144471
D-14-01666	14Z004231	2014-04-02	Bos taurus	ERS6621979	SAMEA8939137	ERX5782815	ERR6145973
D-14-01667	14Z004232	2014-04-02	Bos taurus	ERS6621980	SAMEA8939138	ERX5782816	ERR6145974
D-14-01818	14Z004649	2014-04-02	Bos taurus	ERS6621981	SAMEA8939139	ERX5782835	ERR6146011
D-14-02049	14Z005257	2014-05-05	Bos taurus	ERS6621982	SAMEA8939140	ERX5783295	ERR6146471
D-14-02647	14Z006229	2014-06-18	Bos taurus	ERS6621983	SAMEA8939141	ERX5783303	ERR6146479
D-14-02699	14Z006289	2014-06-25	Bos taurus	ERS6621984	SAMEA8939142	ERX5783305	ERR6146481
D-14-02700	14Z006290	2014-06-25	Bos taurus	ERS6621985	SAMEA8939143	ERX5783306	ERR6146482
D-14-02701	14Z006291	2014-06-25	Bos taurus	ERS6621986	SAMEA8939144	ERX5785405	ERR6148581
D-14-02881	14Z006602	2014-06-27	Meles meles	ERS6621987	SAMEA8939145	ERX5785747	ERR6148923
D-14-02881	14Z006603	2014-06-09	Meles meles	ERS6621988	SAMEA8939146	ERX5785749	ERR6148925
D-14-03011	14Z006803	2014-06-18	Bos taurus	ERS6621989	SAMEA8939147	ERX5785750	ERR6148926
D-14-03014	14Z006806	2014-05-30	Meles meles	ERS6621990	SAMEA8939148	ERX5786231	ERR6149407
D-14-03015	14Z006807	2014-05-31	Meles meles	ERS6621991	SAMEA8939149	ERX5786232	ERR6149408
D-14-03016	14Z006808	2014-06-26	Meles meles	ERS6621992	SAMEA8939150	ERX5786233	ERR6149409
D-14-03701	14Z008502	2014-07-11	Meles meles	ERS6621993	SAMEA8939151	ERX5786234	ERR6149410
D-14-04039	14Z009303	2014-09-01	Meles meles	ERS6621994	SAMEA8939152	ERX5786235	ERR6149411
D-15-00093	15Z000246	2014-08-23	Meles meles	ERS6621995	SAMEA8939153	ERX5786236	ERR6149412
D-15-00228	15Z000571	2014-12-10	Bos taurus	ERS6621996	SAMEA8939154	ERX5786237	ERR6149413
D-15-00571	15Z002045	2015-01-26	Bos taurus	ERS6621997	SAMEA8939155	ERX5786238	ERR6149414
D-15-00603	15Z002136	2015-01-28	Bos taurus	ERS6621998	SAMEA8939156	ERX5786240	ERR6149416
D-15-00604	15Z002137	2015-02-02	Bos taurus	ERS6621999	SAMEA8939157	ERX5786241	ERR6149417
D-15-00605	15Z002138	2015-01-30	Bos taurus	ERS6622000	SAMEA8939158	ERX5786242	ERR6149418
D-15-00606	15Z002139	2015-01-30	Bos taurus	ERS6622001	SAMEA8939159	ERX5786243	ERR6149419
D-15-00760	15Z002347	2014-10-30	Meles meles	ERS6622002	SAMEA8939160	ERX5786244	ERR6149420
D-15-00820	15Z002488	2015-01-29	Bos taurus	ERS6622003	SAMEA8939161	ERX5786245	ERR6149421
D-15-00821	15Z002489	2015-02-02	Bos taurus	ERS6622004	SAMEA8939162	ERX5786246	ERR6149422
D-15-01182	15Z004056	2015-03-15	Meles meles	ERS6622005	SAMEA8939163	ERX5786247	ERR6149423
D-15-01183	15Z004057	2014-07-02	Meles meles	ERS6622006	SAMEA8939164	ERX5786249	ERR6149425
D-15-01183	15Z004058	2014-08-19	Meles meles	ERS6622007	SAMEA8939165	ERX5786248	ERR6149424
D-15-01828	15Z006343	2015-05-20	Bos taurus	ERS6622008	SAMEA8939166	ERX5786250	ERR6149426
D-15-01829	15Z006344	2015-05-20	Bos taurus	ERS6622009	SAMEA8939167	ERX5786251	ERR6149427
D-15-01925	15Z006498	2015-06-09	Bos taurus	ERS6622010	SAMEA8939168	ERX5786290	ERR6149466
D-15-02123	15Z006817	2015-06-22	Bos taurus	ERS6622011	SAMEA8939169	ERX5786291	ERR6149467
D-15-02640	15Z008799	2015-07-05	Meles meles	ERS6622012	SAMEA8939170	ERX5786292	ERR6149468
D-15-03011	15Z009913	2015-08-17	Meles meles	ERS6622013	SAMEA8939171	ERX5786293	ERR6149469
D-15-03420	15Z010972	2015-05-12	Meles meles	ERS6622014	SAMEA8939172	ERX5786294	ERR6149470
D-15-03488	15Z011421	2015-09-22	Meles meles	ERS6622015	SAMEA8939173	ERX5786296	ERR6149472
D-15-03493	15Z011426	2015-11-09	Bos taurus	ERS6622016	SAMEA8939174	ERX5786297	ERR6149473
D-15-03495	15Z011428	2015-11-09	Bos taurus	ERS6622017	SAMEA8939175	ERX5786298	ERR6149474
D-16-00028	16Z000024	2015-11-09	Bos taurus	ERS6622018	SAMEA8939176	ERX5786299	ERR6149475
D-16-00031	16Z000028	2015-08-09	Meles meles	ERS6622019	SAMEA8939177	ERX5786300	ERR6149476
D-16-00291	16Z000935	2015-12-21	Bos taurus	ERS6622020	SAMEA8939178	ERX5786301	ERR6149477
D-16-01094	16Z003009	2016-02-24	Bos taurus	ERS6622021	SAMEA8939179	ERX5786302	ERR6149478
D-16-01095	16Z003010	2016-02-24	Bos taurus	ERS6622022	SAMEA8939180	ERX5786304	ERR6149480
D-16-01180	16Z003283	2016-03-07	Bos taurus	ERS6622023	SAMEA8939181	ERX5786305	ERR6149481
D-16-01546	16Z004257	2016-03-03	Bos taurus	ERS6622024	SAMEA8939182	ERX5786306	ERR6149482
D-16-01547	16Z004258	2016-03-10	Bos taurus	ERS6622025	SAMEA8939183	ERX5786307	ERR6149483
D-16-01548	16Z004259	2016-03-15	Bos taurus	ERS6622026	SAMEA8939184	ERX5786689	ERR6149865
D-16-01549	16Z004260	2016-03-16	Bos taurus	ERS6622027	SAMEA8939185	ERX5786690	ERR6149866
D-16-01550	16Z004261	2016-03-21	Bos taurus	ERS6622028	SAMEA8939186	ERX5786691	ERR6149867
D-16-01726	16Z004702	2016-03-02	Bos taurus	ERS6622029	SAMEA8939187	ERX5786692	ERR6149868
D-16-01738	16Z004717	2016-03-28	Bos taurus	ERS6622030	SAMEA8939188	ERX5786693	ERR6149869
D-16-01740	16Z004719	2016-03-29	Bos taurus	ERS6622031	SAMEA8939189	ERX5786694	ERR6149870
D-16-01742	16Z004721	2016-03-29	Bos taurus	ERS6622032	SAMEA8939190	ERX5786695	ERR6149871
D-16-01853	16Z005211	2016-04-07	Bos taurus	ERS6622033	SAMEA8939191	ERX5786696	ERR6149872
D-16-02094	16Z005651	2016-03-24	Bos taurus	ERS6622034	SAMEA8939192	ERX5786697	ERR6149873
D-16-02095	16Z005652	2016-04-25	Bos taurus	ERS6622035	SAMEA8939193	ERX5786698	ERR6149874
D-16-02096	16Z005653	2016-04-25	Bos taurus	ERS6622036	SAMEA8939194	ERX5786699	ERR6149875
D-16-02230	16Z006301	2016-04-20	Bos taurus	ERS6622037	SAMEA8939195	ERX5786700	ERR6149876
D-16-02326	16Z006469	2016-05-11	Bos taurus	ERS6622038	SAMEA8939196	ERX5786701	ERR6149877
D-16-02342	16Z006486	2016-05-24	Bos taurus	ERS6622039	SAMEA8939197	ERX5786702	ERR6149878
D-16-02486	16Z006888	2016-05-12	Bos taurus	ERS6622040	SAMEA8939198	ERX5786704	ERR6149880
D-16-02497	16Z006896	2016-05-11	Bos taurus	ERS6622041	SAMEA8939199	ERX5786705	ERR6149881
D-16-02839	16Z007493	2016-06-30	Bos taurus	ERS6622042	SAMEA8939200	ERX5786707	ERR6149883
D-16-02842	16Z007496	2016-05-12	Bos taurus	ERS6622043	SAMEA8939201	ERX5786708	ERR6149884
D-16-02843	16Z007497	2016-06-16	Bos taurus	ERS6622044	SAMEA8939202	ERX5786709	ERR6149885
D-16-02927	16Z007684	2016-05-24	Bos taurus	ERS6622045	SAMEA8939203	ERX5786710	ERR6149886
D-16-03415	16Z008629	2016-08-09	Bos taurus	ERS6622046	SAMEA8939204	ERX5786711	ERR6149887
D-16-04712	16Z011478	2016-11-09	Bos taurus	ERS6622047	SAMEA8939205	ERX5786712	ERR6149888
D-17-00195	17Z000235	2016-07-15	Meles meles	ERS6622048	SAMEA8939206	ERX5786713	ERR6149889
D-17-00474	17Z000752	2017-01-05	Bos taurus	ERS6622049	SAMEA8939207	ERX5786742	ERR6149918
D-17-00727	17Z001188	2017-01-10	Bos taurus	ERS6622050	SAMEA8939208	ERX5790362	ERR6153606
D-17-00728	17Z001189	2017-01-16	Bos taurus	ERS6622051	SAMEA8939209	ERX5786743	ERR6149919
D-17-01053	17Z002139	2017-02-13	Bos taurus	ERS6622052	SAMEA8939210	ERX5786744	ERR6149920
D-17-01054	17Z002140	2017-02-13	Bos taurus	ERS6622053	SAMEA8939211	ERX5786745	ERR6149921
D-17-01056	17Z002142	2017-02-13	Bos taurus	ERS6622054	SAMEA8939212	ERX5786746	ERR6149922
D-17-01057	17Z002143	2017-02-13	Bos taurus	ERS6622055	SAMEA8939213	ERX5786747	ERR6149923
D-17-01415	17Z002743	2017-03-05	Bos taurus	ERS6622056	SAMEA8939214	ERX5786748	ERR6149924
D-17-01619	17Z003123	2017-03-13	Bos taurus	ERS6622057	SAMEA8939215	ERX5786749	ERR6149925
D-17-01701	17Z003241	2017-03-20	Bos taurus	ERS6622058	SAMEA8939216	ERX5786750	ERR6149926
D-17-01800	17Z003413	2017-03-28	Bos taurus	ERS6622059	SAMEA8939217	ERX5786751	ERR6149927
D-17-01801	17Z003414	2017-03-28	Bos taurus	ERS6622060	SAMEA8939218	ERX5786752	ERR6149928
D-17-01803	17Z003416	2017-02-21	Bos taurus	ERS6622061	SAMEA8939219	ERX5786753	ERR6149929
D-17-01842	17Z003447	2017-02-20	Bos taurus	ERS6622062	SAMEA8939220	ERX5786754	ERR6149930
D-17-02072	17Z004070	2017-04-05	Bos taurus	ERS6622063	SAMEA8939221	ERX5786755	ERR6149931
D-17-02217	17Z004366	2016-07-02	Meles meles	ERS6622064	SAMEA8939222	ERX5786756	ERR6149932
D-17-02218	17Z004367	2017-04-12	Bos taurus	ERS6622065	SAMEA8939223	ERX5786757	ERR6149933
D-17-02219	17Z004368	2017-04-12	Bos taurus	ERS6622066	SAMEA8939224	ERX5786784	ERR6149960
D-17-02614	17Z005433	2017-05-16	Bos taurus	ERS6622067	SAMEA8939225	ERX5786811	ERR6149987
D-17-02695	17Z005492	2017-05-13	Bos taurus	ERS6622068	SAMEA8939226	ERX5786812	ERR6149988
D-17-02810	17Z005738	2017-06-12	Bos taurus	ERS6622069	SAMEA8939227	ERX5786813	ERR6149989
D-17-02811	17Z005739	2017-06-13	Bos taurus	ERS6622070	SAMEA8939228	ERX5786814	ERR6149990
D-17-02812	17Z005740	2017-06-06	Bos taurus	ERS6622071	SAMEA8939229	ERX5786838	ERR6150014
D-17-02977	17Z006003	2017-06-13	Bos taurus	ERS6622072	SAMEA8939230	ERX5786839	ERR6150015
D-17-02979	17Z006005	2016-07-26	Meles meles	ERS6622073	SAMEA8939231	ERX5786871	ERR6150047
D-17-03142	17Z006288	2017-06-21	Bos taurus	ERS6622074	SAMEA8939232	ERX5786872	ERR6150048
D-17-03218	17Z006453	2017-07-01	Bos taurus	ERS6622075	SAMEA8939233	ERX5786874	ERR6150050
D-17-03250	17Z006499	2017-06-21	Bos taurus	ERS6622076	SAMEA8939234	ERX5786875	ERR6150051
D-17-03340	17Z006676	2017-07-11	Bos taurus	ERS6622077	SAMEA8939235	ERX5786876	ERR6150052
D-17-03813	17Z007511	2017-08-09	Bos taurus	ERS6622078	SAMEA8939236	ERX5786877	ERR6150053
